# Supplementary material for: Comparative Evaluation of Boron Sorption Dynamics on Zeolites in Irrigation Waters: An Isothermal Modeling Approach
Source: Molecules. 2024 May 28;29(11):2545. doi: 10.3390/molecules29112545 (PMC11173699; doi:10.3390/molecules29112545)
Supplement: Supplementary file 1 [file molecules-29-02545-s001.zip]

Archive with 1 entries (1 files):
- molecules-2982419-supplementary.pdf
